# Supplementary material for: ZBP1 promotes LPS-induced cell death and IL-1β release via RHIM-mediated interactions with RIPK1
Source: Nat Commun. 2021 Jan 4;12:86. doi: 10.1038/s41467-020-20357-z (PMC7782486; doi:10.1038/s41467-020-20357-z)
Supplement: Supplementary file 4 — Source Data [file 41467_2020_20357_MOESM4_ESM.xlsx]

## Sheet: Figure 1
Figure 1A																				Figure 1B
Hours	B6			Rip3-/-Casp8-/-			Casp3-/-Casp7-/-			Gsdmd-/-			RIP1Ki			Rip3-/-				Hours	B6 LPS/5z7			B6 LPS			B6 5z7			TRIF LPS/5z7			MyD88 LPS/5z7
0	2.82	1.88	2.82	0	0	0	0.507143	0.964286	0.956429	2.94	3.66	3.16	2.2625	2.4625	2.2	2.21667	2.65	2.72533		0	5.7	5	6.4735	4.26087	4.56522	4.65217	3.39	2.815	3.315	1.551	1.72	1.58	4.85	3.85	6.15
	0.012	-0.04	0.06	-0.0428571	-3.31429	-1.84643	-1.62857	-1.50714	-2.03821	0.26	0.312	0.26	0.0875	0.025	0.0625	-0.133333	-0.0666667	-0.112			0.35	0.25	0.363	0.652174	0.869565	1	0.31	0.11	-0.09	0.047	0.08	0.02	0	0	0
1	0	0	0	0.642857	-1.81429	-0.644286	0	0	0	0	0	0	0	0	0	0	0	0		1	0	0	0	0	0	0	0	0	0	0	0	0	3.65	3.25	1.7
	4.488	3.22	4.26	1.81429	-0.5	0.722857	2.54286	2.56071	3.31732	0.58	0.672	0.54	0.675	0.8	0.6875	18.1	16.7333	19.5067			1.1	0.4	0.9075	-0.391304	-0.869565	-0.565217	0.125	0.25	0.05	0.2068	0.24	0.2	11.2	12.95	9.15
2	49.332	36.86	45.36	2.97143	0.814286	2.08214	5.08571	5.12143	6.63464	2.22	2.688	2.26	3.3125	3.95	2.9375	53.1167	52.7667	59.2947		2	6.3	5.15	6.92725	-0.913043	-0.869565	-0.826087	0.375	0.175	-0.125	0.329	0.4	0.3	30.8	39.9	26.45
	89.1	67.12	81.38	3.92857	1.97143	3.245	11.9357	11.9964	15.5559	5.36	6.444	5.38	10.325	10.9	8.425	77.35	78.6167	87.3413			28.25	28.35	34.243	-0.652174	-0.391304	-0.565217	1.26	0.285	0.11	0.4606	0.56	0.42	50.85	63.8	44.45
3	105.924	79.7	96.84	4.54286	3.17143	4.24286	18.7857	18.8714	24.4771	10.46	12.744	10.78	18.0375	19.275	15.075	90.0167	91.9333	101.892		3	55.75	58.15	68.9095	-0.26087	0.26087	-0.434783	2.59	1.14	0.915	0.8554	0.94	0.88	62.1	78.15	52.15
	113.34	86.38	102.52	5.08571	4.05714	5.02857	33.0214	33.3143	43.1182	19.62	24.06	20.48	23.8875	26.5625	21.3125	97.4	100.017	110.553			65.45	75.35	85.184	0.26087	0.869565	0.217391	7.12	5.42	4.67	2.5474	2.78	2.64	66.45	83.7	57.45
4	116.016	88.5	104.86	5.84286	4.4	5.63357	42.8357	43.7214	56.2621	32.44	39.96	34.16	28.2875	32.375	26.9	102.133	104.35	115.631		4	70.95	81.8	92.4137	0.782609	1.65217	0.521739	19.01	16.035	14.285	6.2134	6.7	6.52	69	87.65	60.75
	116.844	89.32	105.42	6.54286	5.07143	6.38786	50.0143	51.0571	65.6964	45.44	55.368	46.84	31.8125	36.5125	30.6875	104.017	105.85	117.525			75.65	88.95	99.583	1.52174	2.26087	0.869565	32.825	29.6	26.725	11.7688	12.54	12.5	71.15	91.05	63.1
5	117.168	89.84	105.44	7.14286	5.52857	6.96929	55.0357	55.1857	71.6439	57.2	69.072	57.92	35.4	40.275	33.85	104.267	106.283	117.908		5	78.9	85.5	99.462	1.95652	2.56522	1.3913	45.63	43.455	39.955	18.4146	19.62	19.56	73.75	95.5	64.55
	117.024	89.64	105.4	7.81429	6.1	7.65286	56.1286	57.1071	73.6032	66.58	79.932	66.64	38.7125	43.8875	36.775	104.65	106.2	118.076			78.6	84.75	98.8268	2.26087	2.91304	1.86957	51.275	54.95	50.3	25.2578	27.24	26.5	75.75	98.15	66.15
6	115.908	88.32	104.86	8.37143	6.58571	8.22643	57.9286	58.4214	75.6275	73.46	87.996	73.2	41.8375	46.725	39.8125	104.767	106.083	118.076		6	78.65	90.5	102.336	2.6087	3.43478	2.04348	60.625	62.075	57.7	30.738	33.6	31.8	77.25	100.95	67.35
	116.46	89.08	105.02	9.15714	7.2	8.99643	58.6143	58.9857	76.44	79.12	94.776	78.84	44.475	50.2375	42.6625	105.117	106.1	118.281			82	94.3	106.662	2.78261	3.95652	2.47826	64.495	67.495	61.47	34.7236	37.84	36.04	78.75	103.05	68.7
7	116.808	89.8	104.88	9.65714	7.55714	9.46786	59.2	59.0143	76.8393	83.94	100.428	83.44	47.6	54.981	45.825	105.05	106.533	118.487		7	83	97.95	109.475	3	4.26087	2.65217	69.225	69.275	63.55	37.6564	41.32	38.8	79.55	105.7	69.4
	116.664	89.86	104.58	10.4143	8.02857	10.1436	59.3429	58.9429	76.8857	86.44	104.604	87.9	50.6375	57.0625	48.9125	104.967	106.4	118.365			81.85	93.75	106.238	3.04348	4.69565	2.95652	70.57	72.87	65.495	40.2038	44	41.54	80.7	107.7	68.95
8	116.712	90.54	103.98	10.7714	8.47143	10.5836	58.85	59.45	76.895	89.86	108.372	90.76	53.8125	59.8625	51.8	104.933	106.567	118.44		8	80.1	93.75	105.179	3.26087	5.04348	3.34783	70.205	75.33	67.155	42.2718	46.28	43.66	81.2	107.95	69.45
	117.06	90.92	104.18	11.3714	8.95714	11.1807	58.6071	59.5857	76.8254	92.76	111.696	93.4	56.7375	62.5	54.575	104.95	106.817	118.589
9	117.456	91.46	104.3	11.7571	9.48571	11.6836	58.6786	58.8	76.3611	95.72	114.816	95.64	59.675	65.25	57.5125	104.933	106.833	118.589
	117.948	91.98	104.6	12.3571	9.87143	12.2257	58.5429	58.1	75.8179	96.86	116.568	97.42	61.75	67.3	59.9	104.767	106.85	118.505
10	118.416	92.32	105.04	12.6714	10.4714	12.7286	58.2714	58.1429	75.6693	97.82	117.948	98.76	63.9125	69.225	61.925	104.717	107.133	118.636
	118.332	92.74	104.48	13.1429	11.0286	13.2943	58.4857	57.7786	75.5718	97.94	118.392	99.38	65.4375	71.0375	64.2	104.533	107.183	118.561
11	118.428	93.18	104.2	13.7429	11.9143	14.1114	58.15	57.1643	74.9543	98.16	118.944	100.08	66.9125	72.4375	65.325	104.467	107.117	118.487
	118.392	93.12	104.2	13.9143	12.3	14.4179	58.2143	57	74.8893	98.7	119.172	99.92	68.7	74.275	66.825	104.25	107.033	118.319
12	118.2	92.3	104.7	14.0429	12.8571	14.795	57.9	56.9643	74.6618	98.62	118.8	99.38	69.1	75.6875	67.9875	104.2	107.167	118.365

## Sheet: Figure 2
Figure 2B																										Figure 2C								Figure 2D
Hours	B6						RIP1Ki						Trif-/-						Zbp1-/-							Hours	B6			Zbp1-/-					B6													Zbp1-/-
0	0.100435	0.267827	0.736525	5.7	0.602611	3.18608	1.15593	1.25029	0.896438	4.725	5.45	4.85	1.58	1.72	0.595238	1.46104	1.88814	1.08762	1.03262	0.928248	0.821266	1.23914	1.1139	0.985519		0	5.15118	7.08287	6.32699	3.58343	4.3897	4.59127		Hours	LPS/5z7			LPS/5z7/zVAD			LPS/5z7/Nec-1			LPS/5z7/zVAD/Nec-1				LPS/5z7
	-0.133914	0.0669568	-0.0334784	0.35	0.020087	0.156678	0.235905	0.424628	0.0707714	-0.125	0.15	-0.075	0.02	0.08	-0.108225	-0.0541126	0.175281	-0.0441126	0.0713214	0.0957369	-0.0229029	0.0855857	0.114884	-0.0274835		1	5.48712	8.25868	7.75476	5.5991	6.13662	7.88354		0	2.6	4.15	3	0	0	0	0.09	0.75	-0.21	0	0	0		-1.67625	0.927378
1	0	0	0	0	0	0	0	0	0	0	0	0	0	0	0	0	0	0	0	0	0	0	0	0		2	41.7693	41.0974	34.1265	11.7133	13.1243	14.6697			-1.3	-1.3	-0.9	-1.9	-0.4	-0.6	-1.44	-0.9	-1.23	0.075	-0.175	0.05		-2.30708	0.0480518
	18.547	19.9197	21.8279	28.25	25.0485	24.7886	0.0707714	-0.141543	0.0707714	0.425	0.125	0.45	0.2	0.24	0	-0.21645	0.201169	0.1	3.03142	3.08847	3.15966	1.91868	1.93751	1.72669		3	81.5789	82.8387	73.8522	40.4031	41.8141	47.7268		1	0	0	0	0	0	0	0	0	0	0	0	0		0	0
2	58.085	62.6716	66.689	55.75	77.6163	60.6073	0.401038	0.235905	0.589762	1.475	0.5	1.1	0.3	0.4	1.35281	0.757576	0.741126	0.826407	16.3814	17.6162	17.5367	3.63771	3.70617	3.79159		4	95.4367	84.6865	86.4502	55.7895	58.1411	59.6193			33.7	41.45	32.5	14.7	14	12.45	8.31	5.46	4.68	0.275	0.3	0.275		0	3.09318
	71.3425	77.7369	82.5912	65.45	96.1969	73.2804	2.78368	2.40623	3.16112	3.225	2.1	3.3	0.42	0.56	7.03463	7.95455	4.1761	3.72732	27.3769	28.8086	28.778	19.6577	21.1394	21.044										2	64.8	83.7	69.4	27.75	26.45	24.95	20.64	15.06	13.38	1.55	1.15	1.05		3.06625	17.1781
3	74.8577	82.3234	88.2826	70.95	102.364	78.8201	6.81765	6.1807	6.34584	7.25	5.725	7.35	0.88	0.94	17.2078	18.6147	10.0479	9.0439	34.3484	35.4522	35.4998	32.8523	34.5703	34.5337											74.5	96	80.15	33.55	31.55	30.15	29.25	23.61	23.52	3.225	2.575	2.3		9.42083	28.3212
	75.6947	83.5621	88.0482	75.65	102.966	81.0306	10.8516	9.908	10.0024	11.675	9.575	11.9	2.64	2.78	26.3528	28.1385	16.298	14.4964	39.7928	40.7665	40.7904	41.2181	42.5426	42.5998										3	77.35	98.5	83.85	36.15	34.75	33.15	35.85	30.33	32.34	5.4	4.475	4.2		16.3621	35.1001
4	76.699	83.4951	88.2156	78.9	103.026	82.7222	14.5553	12.7153	13.3994	14.1	12.825	15.55	6.52	6.7	33.6039	36.6342	22.0188	20.0619	44.1161	44.6882	45.0886	47.7514	48.9199	48.9485											77.7	98.55	84.45	37.65	36.3	34.6	40.11	34.59	39.93	7.375	6.55	5.975		21.6992	40.4499
	77.3351	83.3612	87.3452	78.6	102.424	82.1429	17.9995	15.7584	16.6549	18.825	16.2	19.1	12.5	12.54	38.474	40.9632	27.6174	25.487	47.447	48.0867	48.4883	52.9393	53.6259	54.1063										4	77.75	97.95	84.15	38.7	37.2	36.2	42.78	37.44	45.57	9.375	8.375	7.75		25.4046	44.631
5	77.7703	83.696	88.0817	78.65	103.067	82.5322	21.5853	18.8016	19.9339	21.075	18.1	21.475	19.56	19.62	41.2879	44.9134	32.8619	30.4239	49.9276	50.6808	51.247	56.9363	57.7041	58.186											77.95	97.75	84.05	39.5	38.05	37.3	44.4	38.94	49.17	10.95	9.875	9.425		28.0625	48.0073
	78.0047	83.7965	88.5169	82	103.388	84.4059	25.2654	21.6796	24.251	22.825	20.625	24.15	26.5	27.24	43.5606	47.132	37.9977	35.0303	51.9892	52.6328	54.0234	59.9132	60.817	61.4964										5	77.6	97.55	84	40.2	38.7	38.15	45.48	39.96	51.48	12.5	11.1	10.475		30.3608	50.6185
6	78.4734	84.2317	89.086	83	103.991	85.1826	28.285	24.3454	27.8839	25.25	23.45	25.775	31.8	33.6	44.7511	48.5931	42.2058	38.2755	53.5573	53.9773	55.9564	62.387	63.1593	64.8281											77.6	97	84.3	41	39.3	38.95	46.17	40.86	52.95	13.925	12.15	11.525		32.4104	52.8818
	78.8751	84.4995	89.1865	81.85	104.212	84.6631	31.0686	26.728	31.1158	26.625	25.35	28.1	36.04	37.84	45.1299	50.1082	44.9481	40.5849	54.7742	55.0754	57.3276	64.2687	64.7728	67.1477										6	78.7	97.5	84.05	41.85	40.05	39.6	46.71	41.46	53.82	15.1	13.125	12.6		34.4138	54.497
7	79.3773	84.8343	88.8517	80.1	104.212	83.6311	34.159	29.3701	34.6544	28.325	27.475	30.3	38.8	41.32	46.5368	51.0823	47.121	42.6684	56.2378	56.1982	58.8054	65.7291	66.0904	68.7931											79.35	98.55	84.55	42.5	40.6	40.45	47.16	41.85	54.36	16.275	14.025	13.4		36.1742	55.7257
	79.3773	85.0017	88.4834	82.45	104.091	84.612	36.636	31.4461	37.8627	30.4	29	31.85	41.54	44	47.3485	51.8398	49.0563	44.4442	57.3364	57.108	60.1181	67.4854	67.4379	70.5665										7	79.75	98.95	85.45	43.15	41.6	41.45	47.46	42.21	54.72	17.175	14.95	14.15		37.855	57.0805
8	79.5112	85.1691	89.4208	83.25	104.754	85.4721	39.6556	33.5928	39.514	30.125	30.35	34.75	43.66	46.28	48.4848	52.1645	50.548	46.0724	58.7646	58.0415	60.8505	68.8037	68.5296	72.1417											80	99.2	85.85	44.3	42.45	42.45	47.76	42.6	55.08	18.125	15.85	15.025		39.1642	58.1875
																																		8	80.35	99.5	86.4	45.2	43.7	43.8	47.97	42.9	55.23	19.025	16.6	15.7		40.365	59.2189
[truncated: 22 more columns]

## Sheet: Figure 3
											Figure 3D																				Figure 3E
											Hours	B6			ZBP1-/-			ZBP1-/- + ZBP1			ZBP1-/- +ZBP1-RHIM1			ZBP1-/- +ZBP1-RHIM2			ZBP1-/- +ZBP1-R1/2				Hours	B6			ZBP1-/-			ZBP1-/- +FL ZBP1			ZBP1-/- +ZBP1-Z1			ZBP1-/- +ZBP1-Z2			ZBP1-/- +ZBP1-Z1/2
											0	0	0	0	0	0	0	0	0	0	0	0	0	0	0	0	0	0	0		0	0	0	0	0	0	0	0	0	0	0	0	0	0	0	0	0	0	0
												-0.04	-0.32	0.02	-0.3	-0.233333	-0.6	0.294	0.571429	0.0285714	-0.142857	-0.171429	0	0.12	0.12	-0.12	-0.0666667	-0.28	-0.0933333			0.58	0.66	0.64	-0.375	-0.458333	-0.520833	-3.01	-3.37	-2.98	-0.96	-2.295	0.945	-2.16	-1.52	-1.78	-3.51	-2.57	-3.68
											1	0.02	-0.26	0.2	-0.166667	-0.2	-0.4	1.288	1.51429	1.11429	-0.0857143	0.0285714	0.0857143	0.62	0.58	0.44	-0.0266667	-0.173333	0.0666667		1	18.06	18.8	17	-0.645833	-0.4375	-0.8125	6.03	5.2	5.8	9.905	9.15	10.375	7.33	8.75	7.75	11.63	12.7	11.2
												3.82	3.16	2.92	0.1	0.166667	0.0666667	6.888	7.37143	6.68571	-0.0285714	0.1	0.128571	4.72	5	4.58	0.0533333	0	0.12			40.34	46.6	42.3	-0.395833	-0.291667	-0.625	18.47	20.2	19.25	24.92	26.675	28.275	20.57	25.7	23.35	27.67	30.7	28.75
											2	40.46	36.34	34.86	0.433333	0.9	0.666667	16.898	17.7143	16.7714	-0.0285714	0.157143	0.3	13.54	14.7	12.36	0.373333	0.16	0.266667		2	63.48	72.04	67.56	0.354167	0.291667	-0.0416667	31.74	35.12	34.48	40.99	44.02	46.655	42.49	49.72	48.98	45.34	47.52	45.98
												70.06	66.68	74.08	1.23333	2.06667	1.66667	31.962	33.3143	31.9143	0.142857	0.6	0.628571	26.54	26.5	24.2	0.973333	0.813333	0.666667			79.98	87.7	84.06	3.5	3.45833	3.0625	47.89	53.55	53.83	54.99	56.85	62.155	56.69	65	63.18	60.99	61.15	59.33
											3	80.06	81.46	95.32	1.96667	3.46667	2.73333	49.644	51.8571	49.4571	0.942857	2.62857	2.18571	39.32	39.98	36.84	3.84	3.66667	2.62667		3	88.94	97.56	93.74	11.8542	11.9167	10.6042	57.37	64.88	65.17	66.72	68.405	73.87	67.72	76.58	75.07	72.07	72.78	70.47
												83.8	87.56	107.3	3.3	5.16667	4.66667	65.338	68.6286	64.7143	2.52857	7.32857	6.55714	50.92	52.1	48	9.98667	9.69333	7.72			94.16	103.38	98.96	20.8542	21.125	19.1458	67.58	74.49	73.98	73.955	75.815	81.105	76.58	87.19	83.43	79.18	78.69	76.28
											4	86.12	90.16	113.6	5.3	8.06667	7.56667	77.35	80.6571	77.2	4.58571	13.9143	12.5143	60.98	62.26	57.3	18.3333	18.6133	15.5733		4	96.34	106.66	101.12	29.0833	29.4167	27	73.97	80.73	80.16	78.545	79.955	84.81	80.92	91.78	87.86	82.67	83.63	80.26
												88.2	89.48	116.8	8.36667	11.8	11.6667	85.918	91.3429	84	6.71429	20.3286	18.8	68.06	68.92	65.02	26.9733	26.36	24.32			96.76	108.08	101.28	35.4167	36.75	34.7708	75.58	84.24	81.94	81.63	83.415	86.515	83.43	95.59	89.89	84.88	87.54	83.44
											5	90.32	88.08	117.56	11.3	16.3333	15.7667	90.608	96	88.9143	9.01429	26.2571	24.2714	72.92	74.88	69.9	34.6933	33.48	32.2		5	95.28	108.12	100.36	41.2917	44	41.4167	78.14	85.86	84.38	82.89	84.185	88.055	84.79	98.16	91.18	87.24	90.46	85.28
												90.24	86.22	115.74	14.3	21.5667	20	93.534	98.4571	92.4286	10.8857	30.7571	29	75.5	77.34	73.12	40.9067	39.68	38.1867			93.84	107.02	99.38	46.0208	49.7708	46.8125	78.42	87.21	85.19	84.42	85.51	89.19	85.87	99.36	92.79	86.72	91.71	86.29
											6	90.12	85.4	112.92	17.8333	25.0333	23.7333	95.06	100.171	93.8286	12.4143	34.2	32.3429	76.84	79.06	74.54	45.4267	43.3867	43.12		6	90.9	105.88	97.56	49.875	55.2292	50.5833	79.25	87.24	86.48	85.95	85.565	90.53	85.95	100.29	93.58	87.55	92.14	87.98
												90.34	85.3	109.5	20.6667	29	26.8333	95.76	100.714	94.7143	13.6714	36.8429	34.2857	77.94	79.76	74.94	48.7867	46.2267	46.4			89.34	104.22	95.88	52.3542	59.3958	53.8958	80.07	87.91	86.34	86.045	85.735	90.065	87.02	101.66	93.84	88.67	92.51	88.34
											7	89.28	85.64	106.38	23.0333	32.7	30.1667	94.934	99.3143	94.4286	14.5143	38.2143	35.8286	77.78	80.24	74.82	50.52	47.96	48.9733		7	88.52	102.36	94	54.3125	62.1667	56.7917	81.46	88.98	86.9	87.635	86.555	90.375	88.06	101.88	94.4	89.96	94.58	89.9
												88.68	85.18	104.86	25.4667	35.1667	32.2333	95.956	102.257	93.5714	15.1286	39.1286	36.2	77.7	79.96	74.82	51.8933	48.7067	50			87.9	100.72	92.36	56.4167	64.1667	58.0625	82.75	88.26	86.58	88.575	86.11	90.305	88.9	101.86	94.63	90.15	95.66	90.78
											8	87.88	84.7	104.22	27.3333	37.1333	33.9	95.27	101.257	93.1714	15.6	39.6	36.4286	76.98	78.84	75.3	52.44	49.2133	50.0133		8	87.4	99.48	91.06	57.4792	65.6458	58.9167	83.5	89.04	86.33	89.825	86.74	90.53	89.75	102.59	95.08	90.5	95.84	90.73

## Sheet: Figure 4
	Figure 4A																Figure 4B											Figure 4C
Hours	B6			TRIF			TRAM			CD14			TNFR				Hours	B6			Trif-/-			Tnfr-/-				Hours	B6			B6+TNF neutralizing antibody			Trif-/-			Trif-/-+TNF neutralizing antibody			Tnfr-/-			Tnfr-/-+TNF neutralizing antibody			Zbp1-/-
0	5.7	5	4.25	2.3	1.72	1.58	1.5	1.96	1.9	1.78571	1.25714	1.8	3.24	4.16	3.64		0	6.11702	6.70493	5.73908	2.84434	3.78499	5.26316	4.77319	5.41212	5.41558		0	4.88	4.24	3.88	6.36	4.76	4.44	2.875	2.875	3.35	2.31	2.29	2.24	4.35	4.3	3.45	5.45	4.85	3.5	1.15	1.975	2.8
	0.35	0.25	-0.25	0.18	0.08	0.02	-0.14	-0.08	-0.12	0.185714	0.0428571	0.0571429	0	0	0		1	6.8729	8.00672	6.62094	4.65845	5.93505	5.26316	5.15911	6.109	6.67433			0.84	0.08	0.32	1.2	0.36	0.4	0.225	0.1	0.4	0.24	0.03	-0.06	-0.15	-0.1	-1.1	0.1	0.3	-0.55	0	0	0
1	0	0	0	0	0	0	0	0	0	0	0	0	0.88	1.44	0.72		2	41.4334	37.612	37.9479	10.0336	9.16013	10.1008	31.5276	31.4641	28.3056		1	0	0	0	0	0	0	0	0	0	0	0	0	0	0	0	0	0	0	2.15	1.425	0.65
	1.1	0.4	0.3	0.06	0.24	0.2	0.46	0.6	0.62	-0.0142857	0.0714286	0.0428571	8.88	9.32	7.24		3	82.2088	78.3455	77.7156	39.0594	38.925	39.3281	73.8262	75.4913	70.7801			3.36	2.96	2.56	2.16	2.96	2.24	0.15	0.35	0	0.11	0.35	0.3	1.65	1.4	1.9	1.9	1.5	1.7	2.75	2.175	1.5
2	6.3	5.15	4.1	0.22	0.4	0.3	1.02	1.04	1.1	-0.0142857	0.2	0.128571	30.96	29.76	23.52		4	90.0616	85.5683	90.9434	52.6316	52.4972	53.6394	87.5658	86.2771	86.3962		2	41.76	42.6	41.2	37.16	45.48	37.44	0.25	0.825	0.2	0.2	0.79	0.78	22.55	17.4	22.6	19.1	13.25	10.85	4.1	3.175	2.35
	28.25	28.35	26.55	0.3	0.56	0.42	1.44	1.72	1.58	0.957143	1.18571	1.22857	49.68	48.48	39.4														68.04	77.12	73	62.84	78.52	72.88	0.425	1.525	0.5	0.35	1.31	1.23	62.85	51.45	59.3	56.7	49	42.6	7.3	6.125	4.725
3	55.75	58.15	61.05	0.5	0.94	0.88	2	2.02	2.2	5.81429	5.82857	6.32857	62.52	62.04	48.84													3	74.08	86.4	79.88	65.92	84.56	87.24	0.725	2.525	1.15	0.58	1.91	1.74	84.7	72.25	80.4	75.1	74	66.25	12.675	11.15	9.3
	65.45	75.35	81.4	1.38	2.78	2.64	3.04	3.1	3.08	10.9714	11.8	11.9714	70.88	69.96	56.28														76.56	86.8	82.16	67.04	82.72	91.32	1.775	4.275	2.025	1.14	2.88	2.27	95.3	81.5	89.5	90.25	87	77.85	19.525	17.425	15.325
4	70.95	81.8	90.95	3.62	6.7	6.52	5.46	5.56	5.7	14.9143	16.0429	15.4143	77.68	75.64	62.56													4	77.64	85.36	83.28	68.6	82.72	90.24	3.6	6.45	3.225	2	3.96	2.85	99.3	87.6	92.9	91.3	93.55	86.15	25.775	24.225	21
	75.65	88.95	96.55	7.3	12.54	12.5	9.26	9.4	9.06	17.4857	19.0714	17.5	83.8	81.28	67.16														78.72	86	81.48	69.92	82.48	93.08	5.85	9.175	4.95	2.96	5.18	3.77	98.4	89.8	94.35	95.55	96.7	88.35	31.85	31	26.075
5	78.9	85.5	98.1	11.82	19.62	19.56	13.76	14.6	13.46	19.5571	21.8143	19.2857	88.8	86.32	71.68													5	80.8	87.52	81.44	70.28	83.2	92.96	8.25	11.925	7.425	4.06	6.4	4.81	100.15	90.4	97.25	96.35	99	89.65	36.875	35.55	30.05
	78.6	84.75	102.05	16.7	27.24	26.5	19.42	21.02	18.74	21.5286	24.3714	21.2	93.28	90.24	75.36														81.68	88.2	82.32	71.36	83.52	91.28	11.475	15.3	10.075	5.5	7.9	6.06	100.9	89.85	99.1	98.05	100.6	90.2	40.65	39.425	33.15
6	78.65	90.5	104.05	20.24	33.6	31.8	26.22	28.18	25.38	23.7429	26.9857	22.7857	97.28	93.88	78.96													6	81.72	88.84	81.44	70.88	83.84	88.76	15.35	17.55	12.575	7.05	8.98	7.15	100.9	89.75	99.3	99.6	102.1	91.8	43.45	42.05	35.95
	82	94.3	106.55	23.1	37.84	36.04	33.9	34.88	32.82	25.6714	29.3857	24.6429	99.92	96.32	81.48														82.64	89.84	81.76	70.68	84.72	88.64	19.675	21.175	16.25	8.97	10.46	8.85	101.5	89.25	98.6	99.4	100.95	92.15	45.9	44.175	38.025
7	83	97.95	108	25.18	41.32	38.8	39.66	40.7	39.56	27.7714	31.9429	27.0714	102.44	99.04	83.6													7	83.48	90.72	82.76	70.24	84.04	89.72	23.65	24.65	19.55	10.59	12.07	10.14	101.65	89.6	99.3	100.6	100	91.5	47.625	45.8	39.225
	81.85	93.75	108.3	27.1	44	41.54	45.38	45.6	44.96	29.7714	34.5571	29.8857	104.32	100.8	85.48														83.52	93.4	82.16	70	84.04	88.76	27.35	26.35	23.2	12.11	12.87	11.69	102.8	88.65	98.6	99.5	99.5	91.2	49.3	47.25	40.45
8	80.1	93.75	110.3	28.54	46.28	43.66	49.56	49.7	49	31.6571	36.9714	32.8429	105.6	101.88	86.48													8	83.4	95.2	82.44	70.2	84.08	90.08	31.025	29.25	26.95	13.67	14.1	13.28	103.15	88.7	99.05	101.05	100.7	91.65	50.425	48.05	41.475
[truncated: 43 more columns]

## Sheet: Figure 6
Figure 6A														Figure 6B																	Figure 6C
Hours	WT MOI 7.5			YopJ-deficient MOI 7.5			WT MOI 30			YopJ-deficient MOI 30				Hours	B6			Trif-/-			Tnfr-/-			Zbp1-/-			RIPK1 Kinase inactive				Hours	B6			Trif-/-			Tnfr-/-			Zbp1-/-			RIPK1 Kinase inactive
0	0	0	0	0	0	0	0	0	0	0	0	0		0	0	0	0	0	0	0	0	0	0	0	0	0	0	0	0		0	0	0	0	0	0	0	0	0	0	0	0	0	0	0	0
	0.054	0.018	-0.288	-0.04	0.28	0.4	0.57	0.75	0.303333	-0.0285714	0.314286	0.2			0.0666667	1.2	0.8	-0.5	1.1	-0.2	0.117647	0.588235	0.529412	-0.357143	-0.714286	-0.607143	0.225	0.0675	0.09			0.048	0.016	-0.256	0.4	0	0.3	0.05	0.05	0.15	0.142857	-0.357143	-1.17857	0	0.05	0.175
	0.108	-0.018	-0.216	-0.04	0.28	0.6	13.095	13.8375	11.83	0.285714	0.742857	0.457143			13	16.1	20.8	0.4	2.1	0.1	9.82353	7.29412	10.2353	-0.857143	-1	-0.5	1.35	0.8325	0.81			0.096	-0.016	-0.192	1.2	0.3	-0.9	0	-0.241667	0.0666667	-2.14286	-2.46429	-2.96429	-0.05	-0.075	0
	2.952	3.168	3.096	0.04	0.44	0.96	42.825	44.625	38.2083	2.97143	5.48571	4.37143			42.6667	52.5	66.5	0.6	2.8	2.1	48.7647	38.4706	49.7059	2.64286	1.39286	2.82143	9.18	7.3575	4.365			2.624	2.816	2.752	0.3	0.7	-0.9	0.95	0.416667	0.891667	-2.42857	-2.85714	-3.21429	0.475	0.1	0.375
2	10.89	11.97	12.996	0.28	1.76	2.84	62.475	62.625	55.1717	7.34286	12.5143	9.77143		2	64.7333	74.1	92.9	1.2	4.2	2.8	69.3529	54.7647	73.8235	7.85714	4.57143	8.25	19.98	16.56	10.305		2	9.68	10.64	11.552	-0.1	0.2	-1.8	3.325	2.99167	3.75	-2.14286	-2.53571	-3.46429	2.25	0.95	1.275
	20.07	22.122	26.136	0.44	4.08	4.48	72.84	69.975	62.6033	10.4	17.8571	13.1714			77.0667	84.8	101.8	1.6	4.7	3.5	79.8824	64.3529	87.5882	12.6071	8.17857	12.9643	24.84	22.1625	15.165			17.84	19.664	23.232	-0.5	0.1	-1.1	6.61667	6.34167	7.74167	-2.67857	-1.89286	-2.21429	4.5	2.2	2.45
	28.224	31.356	38.304	0.56	6.44	5.96	77.16	72.8625	65.8583	13.2	22	15.4286			82.6667	88.8	105.5	1.4	5.7	3.3	87.3529	68.3529	93.8235	16.5357	11.3571	18.3571	28.9575	25.155	18.2925			25.088	27.872	34.048	-1.7	0	-1.7	10.7	10.5333	11.5667	-1.64286	-0.928571	-1	6.525	3.225	3.725
	36.522	41.22	52.164	0.72	7.92	7	81.15	75.45	69.4167	15.3714	25.0286	16.6286			88.7333	91.6	109.6	2.6	6.7	4.8	91.0588	72.1765	98.7059	20.3571	15.5714	22.6786	31.185	27.855	21.015			32.464	36.64	46.368	-1.4	-0.2	-1.2	15.1667	14.9833	14.9	0.0357143	-0.428571	2.75	8.375	4.875	4.7
4	44.064	50.256	64.332	0.68	8.48	7.32	83.505	76.5	70.8983	17.6571	27.0286	18.2286		4	92.0667	93.5	110.5	3.7	9	4.7	95.1176	74.4706	101.471	24.6071	20.2143	26.7143	32.9175	29.16	22.9725		4	39.168	44.672	57.184	-0.6	-0.1	-1	19.5333	19.8083	18.5833	1.85714	1.03571	7.89286	11.425	6.525	6
	52.884	60.426	79.236	0.72	9.08	8.12	85.785	78.45	72.8117	19.2857	28.6857	19.2			94.7333	95.9	113.3	4	9.5	5.9	97.8824	75.6471	103.529	28.1429	24.0714	32	34.785	30.6	24.885			47.008	53.712	70.432	-0.2	-0.1	-0.4	24.0333	25.65	21.7583	4.71429	3.21429	14.4643	14.675	8.725	7.75
	60.138	69.228	91.872	0.2	10.44	8.72	86.475	79.3125	73.0333	21.4286	30.0571	19.4571			94.6667	97.5	114	4.6	10.5	6.5	99.7647	78.2353	104.706	32.1071	27.9286	36.6071	35.415	31.59	26.235			53.456	61.536	81.664	0.1	1.4	0.2	28.3917	30.7167	25.5917	8.5	6.07143	23.1071	18.3	10.975	9.525
	63.882	73.548	98.136	-0.04	11.8	9.28	88.905	80.55	74.9583	22.2	30.2286	19.6571			98.4667	99.1	115.7	5.2	10.6	7.2	100.882	80.2941	106.529	34.7857	30.9643	40.6071	35.775	32.265	27.3375			56.784	65.376	87.232	0.4	2	1.2	31.7583	36.2917	29.5667	12.2857	9.25	32.4643	21.425	13.3	10.85
6	64.332	74.178	98.856	0	12.28	9.6	89.1	80.325	74.83	23.3143	31.5429	19.7714		6	98.8	99.2	115	5.3	11.6	7.6	102.176	79.7647	107.118	37.9286	33.6429	43.7143	36.81	33.12	28.5975		6	57.184	65.936	87.872	2.1	2.6	3.8	33.35	39.05	33.6	17.4286	12.2857	41.2143	24.375	14.675	12
	65.142	75.384	99.684	0.32	13.28	10.08	90.045	81.75	77.525	23.6286	31.2571	20.0857			101.8	98.3	119.7	5.8	12.1	8.7	103.412	81	108.941	41.2857	36.3214	47.8214	37.8	34.02	29.16			57.904	67.008	88.608	2.8	3.1	6.3	34.3083	41.4	36.5583	22.5714	15.2857	48.8214	25.525	16.3	12.95
	66.384	77.508	102.636	0.44	14	10.52	91.545	81.225	77.2217	23.4286	32.2857	19.7714			103.733	99.7	116.9	6.1	11.2	8.4	104.647	82.9412	110.294	44.9286	39.4286	50.8929	38.2275	34.83	30.15			59.008	68.896	91.232	4.1	5.2	8.4	35.4417	44.3917	38.8	26.9643	18.7143	54.8929	26.175	17.525	13.425
	67.212	78.048	103.68	0.68	15.44	10.6	91.23	83.175	78.8667	23.2286	32.5429	19.7714			103.133	99.6	122.2	6.5	12.8	8.3	106.294	84.1765	109.706	47.2857	42.25	55.9643	38.385	35.91	30.9825			59.744	69.376	92.16	6	7.3	10.1	36.8333	46.3333	40.1833	32.2857	21.9286	58.2143	27.225	17.85	13.875
8	67.752	79.488	105.336	0.92	16.4	10.44	93.69	84.0375	79.345	23.4286	33.4	20.4		8	105.4	102.8	121.3	6.7	13.3	9.3	106.529	83.8824	110.294	50.9643	45.1071	58.7857	40.4325	36.7875	31.185		8	60.224	70.656	93.632	7.3	7.7	11.9	37.3583	48.175	41.875	35.1429	25.3214	61.6071	27.5	18.525	14.25
	67.086	79.29	103.68	2.44	17.76	11.08	93.885	83.775	80.8617	24.1714	33.2286	20.2286			108.133	100.5	122.9	7.5	14.4	9.3	107.059	85	111.824	53.3214	48.9643	60.9286	39.51	36.3375	32.085			59.632	70.48	92.16	9.1	9.2	13.9	39.625	50.125	44.725	40.8571	27.8929	63.5714	27.8	18.6	14.7
	68.508	80.118	105.264	2.84	20.4	11.24	95.055	85.275	80.9317	24	33.2571	19.9143			107.533	103.7	123.7	7.5	13.9	9.3	110.412	84.7647	113	54.5714	51.1429	65.3214	40.3875	38.0025	32.8725			60.896	71.216	93.568	10.9	9	15.5	40.4333	52.2167	46.225	42.9286	30.5357	67	28.775	19.575	15.075
	68.994	81.792	107.244	3.72	20.96	10.96	95.325	85.0875	81.3867	24.0286	33.6	20.2571			108.733	103.1	123.8	8.6	14.2	10.2	111.353	85.1176	112.412	58.3571	53.5357	67.3929	41.0625	38.0025	33.3225			61.328	72.704	95.328	11.8	10.8	15.9	41.75	53.0917	47.3833	45.8571	33.1786	69.8929	30.3	20.2	15.35
10	70.668	83.052	108.9	4.2	22.44	11.12	96.825	86.0625	82.4833	23.4286	34.0857	20.6286		10	110.667	104.5	125	9.1	14.8	10.3	109.882	86.2353	114.706	58.3214	57.4286	68.25	42.9075	39.015	34.02		10	62.816	73.824	96.8	12.3	10.7	17	42.8833	54.95	48.9333	48.7857	35.4643	72.5357	30.975	20.775	15.8
	68.94	81.954	106.668	4.76	23.96	11.04	95.925	87.4875	83.5333	23.7714	33.6286	20.5143			109.267	103.9	129.4	10	16	10.9	111.353	85.3529	115.529	60.2857	59.6429	72.3214	43.4025	40.455	34.4925			61.28	72.848	94.816	13.9	12.7	18.2	44.1833	56.5583	49.7667	51.5	39	71.3929	30.95	21.3	16.675
	70.65	84.168	109.944	5.8	24.44	12.16	98.1	86.7375	84.035	24.4857	33	20.3714			113.4	104.6	126.7	10.5	17.1	10.3	110.471	85.4118	114.588	62.0714	60.1786	71.6071	42.705	40.95	34.875			62.8	74.816	97.728	14	12.8	19.2	45.2583	57.7917	51.675	54.1429	41.3929	73.6071	32.025	21.8	17.075
	69.624	83.718	107.676	5.76	26.8	12	97.32	86.625	83.1833	24.5143	33.8857	20.2571			111.467	104.8	126.2	11.4	18.4	11.3	111	85.9412	116.176	63.3571	62.5714	77.8929	43.515	40.1625	35.685			61.888	74.416	95.712	14.7	13.7	19.4	45.4167	58.2167	52.125	56.9643	43.75	76.3214	33.2	22.55	17.55
12	71.694	85.914	111.924	6.84	27.68	12.48	96.18	86.625	82.9967	25.3429	33.7429	20.4		12	109.933	103.8	127.2	12.1	19.1	12.6	111.941	86.8824	115.118	65.2857	62.4643	77.5357	45.135	41.985	36.3825		12	63.728	76.368	99.488	15.1	14.1	20.6	46.8	59.4417	53.2167	58.5	45.3929	78.0357	33.55	23.625	18.175

## Sheet: Sup. Figure 2
	Supplementary Figure 1B																													Supplementary Figure 2D												Supplementary Figure 2F
	Ifnb-/-+10 IU IFNb			B6 +IFNAR blocking antibody			Ifnb-/-			B6+IgG Control			Ifnar-/-			Ifnar-/-+ 10 IU IFNb														Unstim				LPS				LPS/5z7				0	B6			Zbp1-/-
	0	0	0	0	0	0	0	0	0	0	0	0	0	0	0	0	0	0												B6	Ifnb-/-	Trif-/-		B6	Ifnb-/-	Trif-/-		B6	Ifnb-/-	Trif-/-			2.88	2.13667	2.31667	1.1	0.807143	1.15714
	1.29412	0.470588	0.970588	-3.08412	-2.70588	-3.58824	1.91667	2.08333	2	-0.416667	0.0416667	0.166667	0.636364	0.727273	0.727273	-4.25	-1.5	2.75												0.975629	0.0867798	0.167798		5.35193	0.664475	1.12664		3.71151	0.0582229	0.582229		1	0.536667	0.193333	0.2	0.121429	-0.128571	0.0714286
	0	0	0	0	0	0	0	0	0	0	0	0	0	0	0	0	0	0												1.02498	0.0874607	0.187461		5.47459	0.31379	1.02314		3.97476	0.0382528	0.382528			0	0	0	0	0	0
	1.82353	1.23529	1.68235	4.29471	3.88235	4.88235	0.75	0.833333	1.25	15.9167	22.7083	13.25	2.5	1.86364	2.45455	3.91667	4.41667	5												1.04548	0.0900846	0.168715		5.63883	0.282411	1.05383		3.57729	0.0394004	0.390178		2	0.01	0.233333	0.526667	-0.114286	-0.392857	-0.185714
	17	17.8824	19.1853	7.75353	7.11765	8.70588	4.75	5.41667	8.41667	51.1667	58.2083	45.6667	9.36364	7.27273	8.86364	8.41667	10.4167	11.9167																									0.773333	0.846667	1.19	0.392857	0.05	0.671429
	43.7647	43.7059	48.1088	16.7753	17	17.2353	16.5	17.9167	22.8333	67.4583	73.8333	61.1667	17.5909	13.7273	16.3636	15.5833	18.5	19.25																								3	3.36	2.08333	3.08333	3.89286	3.44286	7.25714
	54.1765	55.7059	60.4353	28.2759	28.7059	29	26.8333	32.6667	37.3333	75.2083	80.75	68.4167	25.0909	20.1818	24.1818	21.6667	25.4167	24.75																									7.62	5.63667	7.27	10.1429	9.37857	18.2714
	60.2353	61.4118	66.9059	36.3176	37.1765	36.9412	35.1667	39.75	45.9167	79.2917	84.875	72.4167	31.5	27.3182	32.5909	26.6667	30.5	31.75																								4	13.1867	11.1667	15.04	16.8143	15.3714	28.9143
	64.8824	65.7059	71.8235	42.7741	43.7647	43.5294	39.6667	45.0833	50.25	83.375	88.3333	76	37.6364	34	40.7727	30.5	35.1667	35.5833																									16.72	15.6333	20.78	22.8571	20.6643	38.3
	67.6471	68.7647	75.0265	41.9382	37.5294	48.0588	43.0833	48.75	53.6667	86.6667	91.375	79	42.5	39.1364	47.0455	34	39.6667	40																								5	20.72	20.79	26.5433	28.3286	25.2857	45.3714
	69.7059	71.4706	77.6471	46.2906	42.1765	52.2941	45	51.25	56.5	89.125	93.4167	81.375	47.1818	44.4091	53.0455	36.75	43	41.8333																									24.9833	27.0433	31.87	32.5714	28.65	49.9429
	71.4118	73.5882	79.75	49.6918	45.8824	55.5294	46.75	52.9167	58.5833	91.375	95.4583	83.5417	51.0455	48.5909	57.7273	40.0833	47.1667	45.25																								6	29.05	33.8133	37.0867	36.6786	31.7357	54.0286
	73.8824	75.8824	82.3706	52.9776	49.2941	58.8235	48.8333	54.5833	61	94.375	98.125	85.9583	54.5	51.6818	60.4091	42.9167	50.9167	48.25																									33.24	40.0033	41.9667	40.1786	34.3214	56.9714
	74.8235	77.5294	83.7941	55.8024	52.3529	61.5294	50.0833	55.9167	62.5	96.375	100.625	88.125	57.3182	54.8182	64.4545	44.75	53.1667	50.25																								7	36.2433	45.87	45.54	43.0857	36.2	58.8571
	76.1176	79.4706	85.5735	58.0218	54.3529	64.0588	50.75	57	63.25	98.125	102.5	89.625	59.5455	57.5455	67.2273	47.0833	55.0833	51.4167																									39.5267	49.98	47.98	45.3571	37.8143	60.1
	77.1176	80.4118	86.6412	60.0682	56.4706	66.1176	51.5833	57.8333	64.3333	99.9583	104.042	91.2917	61.4545	59.8182	69.8636	49.6667	57.1667	54.1667																								8	42.9267	53.6067	50.5367	47.3357	39.0786	60.5571
	79	81.8824	88.4853	62.1435	58.5294	68.2941	52.8333	59.3333	65.8333	101.667	105.458	92.9167	63.2273	61.8182	72.3636	51.5	58.3333	55.8333																									44.6867	57.1533	53.2733	49.4214	40.7071	61.4286
																																										9	46.99	60.0933	55.68	50.1571	41.9357	61.0857
																																											50.18	62.5733	57.74	51.4214	43.5071	61.4286
																																										10	51.76	65.0833	59.7033	52.1071	45.7071	61.7857
																																											53.6667	67.3067	61.43	52.7	45.9786	61.7429
																																										11	54.9567	69.1867	63.16	53.4714	47.2714	62.1857
																																											56.21	71.19	64.6033	53.4714	48.7429	61.9286
																																										12	57.7267	72.74	66.2233	53.8786	48.9929	62.0143
																																											58.8933	73.6267	67.9967	53.6143	50.4071	61.4

## Sheet: Sup. Figure 3
	Supplementary Figure 3A
	TRIF																						Supplementary Figure 3C																				Supplementary Figure 3D
	Unstimulated			1 hr LPS			2 hrs LPS			1 hr LPS/5z7			2 hrs LPS/5z7										Hours	B6			B6+ZBP1 KD			Trif-/-			Trif-/-+ZBP1 KD			RIP1Ki			RIP1Ki +ZBP1 KD				Hours	B6			Trif-/-
	B6	Zbp1-/-		B6	Zbp1-/-		B6	Zbp1-/-		B6	Zbp1-/-		B6	Zbp1-/-									0	0	0	0	0	0	0	0	0	0	0	0	0	0	0	0	0	0	0		0	3.2	4.96	3.96	0.956667	0.443333	-0.221667
	1.05853	0.592378		2.22176	0.195398		4.03255	0.599282		0.907339	0.450313		0.468078	0.288641										0.2	0.357143	0.128571	-0.0571429	0.0571429	0.0142857	0.1	-0.06	0.3	0.275	0.475	0.6	0.25	0.25	0.85	0.233333	0.2	0.466667			-0.14	0.48	0.24	-0.0466667	-0.035	0.513333
	0.99892	0.587259		2.13639	0.17237		4.17335	0.216081		0.745075	0.494005		0.36754	0.249403									1	0.457143	0.657143	0.585714	0	0.114286	0	0.42	0.26	1.44	0.75	0.925	1.025	0.975	1.1	1.75	0.666667	0.833333	1.2		1	0	0	0	0	0	0
	1.1987	0.704711		2.77731	0.224081		3.75602	0.194473		0.59606	0.395204		0.404294	0.274343										13.2857	13.7857	16.7857	1.28571	1.38571	0.357143	1.66	1.4	4.44	2.525	2.225	2.7	2.3	3.375	4.55	2.2	2.26667	3.33333			0.5	0	0.08	-0.035	0.466667	0.921667
																							2	50.2714	47.3857	54.4857	13.1	14.6	10.2	3.74	3.52	10.26	6.7	5.825	6.8	3.875	6.775	8.4	5.23333	5.53333	8.56667		2	2.14	0.92	1.24	0.0583333	0.793333	-0.035
	TNF																							73.3	69.2143	78.2143	27.1	29.2	26.8	6.66	7.16	18.56	13.1	11.675	14.1	7.25	11.6	14.05	9.8	10.9333	17.1			16.84	13.32	14.08	0.875	2.53167	1.76167
	Unstimulated			1 hr LPS			2 hrs LPS			1 hr LPS/5z7			2 hrs LPS/5z7										3	86.8286	81.5286	92.9571	36.6429	38.6714	38.6143	10.64	12.44	27.6	21.825	18.725	23.825	12.1	18.475	23.75	17.1	21.0667	29.5		3	49.54	37.92	36.2	4.15333	5.53	4.52667
	B6	Zbp1-/-		B6	Zbp1-/-		B6	Zbp1-/-		B6	Zbp1-/-		B6	Zbp1-/-										94.7286	88.8286	102.143	42.6	43.9714	45.5286	14.96	18.56	36.72	31	26.45	36.35	18.125	27.225	37.4	25.8	32.1	42.2333			81.86	61.28	56.88	8.51667	8.96	8.645
	1.00234	1.00373		38.3732	5.39375		61.3005	10.2125		9.60809	1.89658		0.31649	0.0554087									4	99.2857	93.2714	108.071	46.1143	46.9143	48.7714	19.9	23.94	43.82	39.05	32.675	45.75	23.1	35.575	50.925	33.9	41.3667	53.0667		4	98	75.2	70.56	14.0117	13.23	14.0117
	1.3289	0.983727		48.4906	4.55898		41.5082	9.36647		8.89084	2.1562		0.287072	0.0537347										101.5	95.5571	111.757	48.1429	48.7429	50.0714	22.9	27.14	49.66	44.725	37.35	52.2	26.85	42.1	62.975	40.4333	48.5333	60.7			103.28	80.92	76.44	19.4483	17.8617	19.18
	1.15555	1.13239		32.6453	4.10308		37.3574	9.64746		9.15757	2.19932		0.292813	0.0553467									5	101.2	96.3571	113.543	49.1429	49.5429	50.4571	25.08	29.68	53.18	49.375	41.35	57	29.675	45.6	70.75	45.1333	53.1	63.3333		5	105.9	84.32	78.84	23.1933	21.0817	21.1633
																								99.1429	96.0286	113.8	49.3857	49.7429	50.9429	28.46	32.7	55.78	52.5	45.375	60.125	31.125	49.15	75.45	47.4	56.1667	67.1667			106.22	87.16	79.08	26.1333	25.1067	24.7217
	IFNb																						6	96.5571	95.0857	113.071	49.3857	49.1571	51.6143	30.34	33.46	58.38	54.875	46.325	62.025	32.975	50.8	78.825	48.7	58.4667	70.6667		6	106.86	88.16	80.52	27.8133	24.815	25.13
	Unstimulated			1 hr LPS			2 hrs LPS			1 hr LPS/5z7			2 hrs LPS/5z7											94.0857	93.6714	111.829	48.9429	48.0857	52	31.3	34.68	60.18	56.375	47.2	64	33.9	53.35	81.25	49.7333	60.4	76.4333			108.96	89.32	82.6	29.3767	27.8717	27.3817
	B6	Zbp1-/-		B6	Zbp1-/-		B6	Zbp1-/-		B6	Zbp1-/-		B6	Zbp1-/-									7	92.2857	92.1857	110.3	48.0571	46.8286	51.9	32.62	36.26	61.84	57.975	47.125	65.9	35.15	53.65	83.85	50.8333	62.4667	77.4		7	109.22	89.72	83.48	30.2633	28.21	28.6883
	1.01255	0.847431		46.5635	10.0021		84.4885	20.0023		12.8885	4.64123		1.60454	0.201709										90.5429	90.2	108.586	47.3	46.0143	52.0429	32.28	36.64	63.5	59.2	48.075	67.125	36.95	54.7	86.675	52.0333	64.5667	80.4667			108.42	88.72	83.04	30.9517	29.1667	29.2483
	0.987609	0.900348		54.1201	8.05446		102.004	18.0047		9.52835	3.5424		2.43678	0.156663									8	89.4	88.1429	106.943	46.8429	45.8286	52.2429	34.12	38.48	65.18	60.425	48.25	68.725	37.925	55.775	88.275	53.4	66	83.2		8	110.28	88.24	84.6	31.3483	28.735	29.3183
	1.10009	0.95254		55.376	9.84083		102.571	20.7138		12.3292	4.46008		2.22273	0.195313																														108.8	87.96	82.12	31.6283	29.5633	29.33
																																											9	109.42	87.64	83.92	31.7217	29.4117	29.3883
																																												109.2	87.88	83.6	31.9317	30.6367	28.4433
																																											10	108.58	87.04	82.12	32.0483	29.19	26.81
																																												109.3	86.84	83.28	32.095	29.12	27.4633
																																											11	109.96	86.4	82.88	32.0133	29.96	27.1833
																																												109.66	86.28	83.44	32.165	29.9833	27.2417
																																											12	108.88	84.84	83.44	32.3517	29.505	27.3467
[truncated: 3 more columns]
